# Supplementary material for: The Longitudinal Analysis on the Anti-SARS-CoV-2 Antibodies among Healthcare Workers in Poland—Before and after BNT126b2 mRNA COVID-19 Vaccination
Source: Vaccines (Basel). 2022 Sep 20;10(10):1576. doi: 10.3390/vaccines10101576 (PMC9607217; doi:10.3390/vaccines10101576)
Supplement: Supplementary file 1 [file vaccines-10-01576-s001.zip]

Archive with 1 entries (1 files):
- vaccines-1863308-supplementary.pptx
